# Supplementary material for: Expanding the Conceptualization of Support in Low-Wage Carework: The Case of Home Care Aides and Client Death
Source: Int J Environ Res Public Health. 2021 Dec 30;19(1):367. doi: 10.3390/ijerph19010367 (PMC8744702; doi:10.3390/ijerph19010367)
Supplement: Supplementary file 1 [file ijerph-19-00367-s001.zip]

Archive with 1 entries (1 files):
- ijerph-1515795-supplementary.pdf
